# Supplementary material for: Exact Derivation of a Finite-Size Scaling Law and Corrections to Scaling in the Geometric Galton-Watson Process
Source: PLoS One. 2016 Sep 1;11(9):e0161586. doi: 10.1371/journal.pone.0161586 (PMC5008730; doi:10.1371/journal.pone.0161586)
Supplement: S1 File — (F) [file pone.0161586.s001.f]

	implicit real*8 (a-h,o-z)
      real*8 m,mini,mfin
      character*100 fname
      N=10000 !2000 ! 80
	
c     mini=0.2
c	mfin=1.8	
c	dm=(mfin-mini)/ N  !   0.001d0

	L=5

	do i=1,10						 ! 12

c      L=10000
c	fname='lin_L1e4.dat'

	L=2*L
	if (L.eq.10) fname='lin_L10.dat'
	if (L.eq.20) fname='lin_L20.dat'
	if (L.eq.40) fname='lin_L40.dat'
	if (L.eq.80) fname='lin_L80.dat'
	if (L.eq.160) fname='lin_L160.dat'
	if (L.eq.320) fname='lin_L320.dat'
	if (L.eq.640) fname='lin_L640.dat'
	if (L.eq.1280) fname='lin_L1280.dat'
	if (L.eq.2560) fname='lin_L2560.dat'
	if (L.eq.5120) fname='lin_L5120.dat'
	if (L.eq.10240) fname='lin_L10240.dat'
	if (L.eq.20480) fname='lin_L20480.dat'

	print*,L,fname
	sigma2=2
	
      eps=0.05
c     mini=1.-1*sqrt(2.*eps/L)
c	mfin=1.+1*sqrt(1./L)
      mini=0.95
	mfin=1.1
	dm=(mfin-mini)/ N  !   0.001d0
	print*,mini,mfin
	print*,L*(mini-1),L*(mfin-1)


	open(10,file=fname,status='unknown')
	do j=1,N
c         m=j*dm
	   m=mini+(j-0.5)*dm 
c	   m=(j-0.5)*dm +rand()*dm
c	   if (dlog(m)*(-L).gt.900) goto 100
c	   if (dlog(m)*(-L).lt.-600) goto 100
	   if (abs(m-dexp(dlog(m)*(-L))).lt.1d-10) goto 100
c	   rho=m**L*(m-1)/(m**(L+1)-1)
c	   rho=dexp(dlog(m)*L)*(m-1)/(dexp(dlog(m)*(L+1))-1.d0)
cc         if (m**(L).gt.1.d-6) then
cc	      rho=(m-1)/(m-dexp(dlog(m)*(-L)))
cc	   else
cc	      rho=(1-m)/(dexp(dlog(m)*(-L)))
cc	   endif
         if (abs(m-1.d0).lt.1.d-6) then
            sum=1
	      do kk=1,L
  	         sum=sum+m**kk
	      enddo ! resulta que asi, sum=m**(L+1)-1
	      rho=m**L/sum
	   else
	      rho=m**L*(m-1)/(m**(L+1)-1)
	   endif

         x=L*(m-1)
	   if (dabs(dexp(x)-1.d0).lt.1.d-6) F=2
	   if (dabs(dexp(x)-1.d0).ge.1.d-6) F=2*x*dexp(x)/(dexp(x)-1.d0)
	   write(10,'(15(d14.7,1x))') m,rho, L*(m-1), rho*L*sigma2	  ! 4
	&                              ,rho/(1-rho) 					  ! 5
	&                              ,rho/(1-rho)*L*sigma2			  ! 6
	&                              ,F/sigma2/L    				  ! 7
     &                              ,(F/sigma2/L/rho)				  ! 8
     &                              ,(F/sigma2/L/rho*(1-rho))		  ! 9
     &                              ,sigma2*L*rho-F            	  ! 10
	&              ,(F/sigma2/L)*(1-(2*x*exp(x)-x*x)/(2*L*(exp(x)-1))) !11
	&          ,(F/sigma2/L/rho)*(1-(2*x*exp(x)-x*x)/(2*L*(exp(x)-1))) !12
	&               ,1./(1-1./L)*(1-(2*x*exp(x)-x*x)/(2*L*(exp(x)-1))) !13
	&              ,(F/sigma2/L)*(1+x**2/(2*L*(exp(x)-1))) !14
	&              ,rho*sigma2*L/F	 ! 15
c      print*,m,F,rho
c	print*,(1-(2*x*exp(x)-x*x)/(2*L*(exp(x)-1)))
c	&          ,(F/sigma2/L/rho)*(1-(2*x*exp(x)-x*x)/(2*L*(exp(x)-1))) !12
c      if (m.gt.1) pause

 100     continue
         
	   enddo
      close(10)

	enddo
	
      stop
	end
